# Supplementary material for: A Novel Herbal Nano-Based Ear Drop with Ocimum gratissimum Essential Oil: An Alternative Strategy for Managing Otomycosis
Source: Pharmaceutics. 2026 Jun 18;18(6):751. doi: 10.3390/pharmaceutics18060751 (PMC13306609; doi:10.3390/pharmaceutics18060751)
Supplement: Supplementary file 1 [file pharmaceutics-18-00751-s001.zip]

Archive with 1 entries (1 files):
- pharmaceutics-4292490-supplementary.pdf
